# Supplementary material for: Path-based quantification of activation and repression in Boolean models using BooLEVARD
Source: NPJ Syst Biol Appl. 2025 Nov 19;11:129. doi: 10.1038/s41540-025-00605-y (PMC12630683; doi:10.1038/s41540-025-00605-y)
Supplement: Supplementary file 2 — Supplementary Data 1 [file 41540_2025_605_MOESM2_ESM.csv]

file	npaths	nss	time_s	nodes	edges	k_max
randomBN_20N50E4KMAX_16.bnet	224	2	0.0190052986145019	20	50	4
randomBN_20N44E4KMAX_7.bnet	170	2	0.01926851272583	20	44	4
randomBN_20N36E3KMAX_18.bnet	288	2	0.0216267108917236	20	36	3
randomBN_20N35E4KMAX_11.bnet	195	2	0.0218970775604248	20	35	4
randomBN_20N39E5KMAX_10.bnet	246	4	0.0377266407012939	20	39	5
randomBN_20N33E3KMAX_7.bnet	196	4	0.0381808280944824	20	33	3
randomBN_20N26E2KMAX_9.bnet	118	4	0.0385220050811767	20	26	2
randomBN_20N29E3KMAX_10.bnet	72	4	0.0403499603271484	20	29	3
randomBN_20N47E4KMAX_4.bnet	644	4	0.0395681858062744	20	47	4
randomBN_20N48E5KMAX_19.bnet	603	4	0.0419681072235107	20	48	5
randomBN_20N57E5KMAX_3.bnet	282	4	0.0508570671081543	20	57	5
randomBN_20N37E3KMAX_19.bnet	212	6	0.0567307472229003	20	37	3
randomBN_20N32E3KMAX_20.bnet	187	6	0.0573160648345947	20	32	3
randomBN_40N73E3KMAX_11.bnet	193	2	0.0549712181091308	40	73	3
randomBN_20N41E4KMAX_15.bnet	200	6	0.0584573745727539	20	41	4
randomBN_40N76E3KMAX_1.bnet	260	2	0.0556788444519043	40	76	3
randomBN_20N44E4KMAX_20.bnet	384	6	0.0618524551391601	20	44	4
randomBN_20N36E4KMAX_2.bnet	219	7	0.0660238265991211	20	36	4
randomBN_20N31E3KMAX_14.bnet	262	7	0.0664396286010742	20	31	3
randomBN_20N40E3KMAX_2.bnet	486	8	0.0684423446655273	20	40	3
randomBN_20N28E2KMAX_16.bnet	280	8	0.0729532241821289	20	28	2
randomBN_20N27E2KMAX_14.bnet	188	8	0.0742731094360351	20	27	2
randomBN_20N36E3KMAX_1.bnet	620	8	0.0735433101654052	20	36	3
randomBN_20N41E5KMAX_4.bnet	248	8	0.0751824378967285	20	41	5
randomBN_20N37E3KMAX_16.bnet	1116	8	0.0747082233428955	20	37	3
randomBN_20N26E2KMAX_7.bnet	268	8	0.074099063873291	20	26	2
randomBN_20N39E3KMAX_12.bnet	391	8	0.0758960247039794	20	39	3
randomBN_20N25E2KMAX_5.bnet	172	8	0.074756383895874	20	25	2
randomBN_20N50E4KMAX_8.bnet	2594	8	0.0745575428009033	20	50	4
randomBN_20N25E2KMAX_12.bnet	194	8	0.0757069587707519	20	25	2
randomBN_20N27E2KMAX_1.bnet	208	8	0.0771338939666748	20	27	2
randomBN_20N27E2KMAX_19.bnet	192	8	0.0775392055511474	20	27	2
randomBN_20N38E4KMAX_3.bnet	337	8	0.0779128074645996	20	38	4
randomBN_20N46E4KMAX_18.bnet	1720	8	0.0759844779968261	20	46	4
randomBN_20N35E3KMAX_11.bnet	286	8	0.0775444507598877	20	35	3
randomBN_20N24E2KMAX_13.bnet	116	8	0.0773239135742187	20	24	2
randomBN_20N48E5KMAX_9.bnet	828	8	0.0771350860595703	20	48	5
randomBN_20N38E3KMAX_13.bnet	648	8	0.079453706741333	20	38	3
randomBN_20N26E2KMAX_4.bnet	12	8	0.0786917209625244	20	26	2
randomBN_20N25E2KMAX_2.bnet	202	8	0.0789186954498291	20	25	2
randomBN_20N44E4KMAX_13.bnet	712	8	0.0797107219696044	20	44	4
randomBN_20N41E4KMAX_6.bnet	862	9	0.0838944911956787	20	41	4
randomBN_20N35E3KMAX_4.bnet	290	9	0.0847945213317871	20	35	3
randomBN_20N29E3KMAX_6.bnet	426	9	0.0850210189819336	20	29	3
randomBN_20N47E4KMAX_14.bnet	1452	9	0.0852999687194824	20	47	4
randomBN_20N52E5KMAX_17.bnet	2120	8	0.0864176750183105	20	52	5
randomBN_20N53E5KMAX_11.bnet	1491	8	0.0886321067810058	20	53	5
randomBN_20N59E5KMAX_6.bnet	2382	8	0.0901153087615966	20	59	5
randomBN_20N53E5KMAX_8.bnet	1010	8	0.0883402824401855	20	53	5
randomBN_20N54E5KMAX_15.bnet	320	8	0.0932927131652832	20	54	5
randomBN_20N35E3KMAX_17.bnet	496	10	0.0938513278961181	20	35	3
randomBN_20N47E5KMAX_1.bnet	888	10	0.0929253101348877	20	47	5
randomBN_40N95E4KMAX_8.bnet	1546	4	0.0907521247863769	40	95	4
randomBN_20N41E4KMAX_1.bnet	1436	10	0.0949172973632812	20	41	4
randomBN_20N37E3KMAX_15.bnet	488	10	0.0948693752288818	20	37	3
randomBN_20N54E5KMAX_13.bnet	1380	9	0.0994555950164794	20	54	5
randomBN_40N77E3KMAX_4.bnet	1833	4	0.1059167385101318	40	77	3
randomBN_40N73E3KMAX_16.bnet	1045	4	0.1070780754089355	40	73	3
randomBN_20N37E4KMAX_5.bnet	489	12	0.1116812229156494	20	37	4
randomBN_20N43E5KMAX_18.bnet	1290	12	0.1137528419494628	20	43	5
randomBN_20N35E4KMAX_17.bnet	624	12	0.1136331558227539	20	35	4
randomBN_20N35E3KMAX_8.bnet	999	12	0.1134788990020752	20	35	3
randomBN_40N60E2KMAX_12.bnet	332	4	0.108062744140625	40	60	2
randomBN_40N106E5KMAX_18.bnet	1556	4	0.1124782562255859	40	106	5
randomBN_40N103E4KMAX_20.bnet	3550	4	0.1145875453948974	40	103	4
randomBN_40N91E4KMAX_5.bnet	2296	4	0.1117379665374755	40	91	4
randomBN_20N40E4KMAX_9.bnet	552	12	0.1184003353118896	20	40	4
randomBN_20N53E5KMAX_16.bnet	1648	10	0.117713451385498	20	53	5
randomBN_40N90E4KMAX_17.bnet	1142	4	0.1133589744567871	40	90	4
randomBN_40N69E3KMAX_7.bnet	448	4	0.1150152683258056	40	69	3
randomBN_20N42E5KMAX_5.bnet	967	12	0.1198554039001464	20	42	5
randomBN_20N44E5KMAX_2.bnet	532	12	0.1181690692901611	20	44	5
randomBN_40N86E4KMAX_4.bnet	945	4	0.1175780296325683	40	86	4
randomBN_40N88E4KMAX_1.bnet	454	4	0.1172449588775634	40	88	4
randomBN_40N91E4KMAX_13.bnet	1338	4	0.1161870956420898	40	91	4
randomBN_40N67E3KMAX_5.bnet	1077	4	0.1172938346862793	40	67	3
randomBN_40N112E5KMAX_11.bnet	3546	4	0.1221673488616943	40	112	5
randomBN_40N56E2KMAX_13.bnet	166	4	0.1202476024627685	40	56	2
randomBN_20N36E3KMAX_3.bnet	783	14	0.1301517486572265	20	36	3
randomBN_20N24E2KMAX_8.bnet	282	14	0.1307592391967773	20	24	2
randomBN_20N40E4KMAX_19.bnet	1029	15	0.1372487545013427	20	40	4
randomBN_20N52E5KMAX_14.bnet	890	12	0.1363701820373535	20	52	5
randomBN_20N28E2KMAX_15.bnet	134	16	0.1433858871459961	20	28	2
randomBN_20N28E2KMAX_11.bnet	224	16	0.1439096927642822	20	28	2
randomBN_20N47E4KMAX_12.bnet	2216	16	0.1462020874023437	20	47	4
randomBN_20N24E2KMAX_3.bnet	298	16	0.1491034030914306	20	24	2
randomBN_20N24E2KMAX_20.bnet	290	16	0.1500196456909179	20	24	2
randomBN_20N23E2KMAX_18.bnet	80	16	0.1525487899780273	20	23	2
randomBN_20N23E2KMAX_6.bnet	52	16	0.1556594371795654	20	23	2
randomBN_20N56E5KMAX_20.bnet	5385	14	0.1627862453460693	20	56	5
randomBN_40N122E5KMAX_12.bnet	14343	4	0.1543104648590088	40	122	5
randomBN_60N85E2KMAX_4.bnet	160	1	0.057615041732788	60	85	2
randomBN_40N56E2KMAX_6.bnet	324	6	0.1637995243072509	40	56	2
randomBN_20N42E4KMAX_10.bnet	970	20	0.1876795291900634	20	42	4
randomBN_40N100E5KMAX_19.bnet	21089	5	0.1901006698608398	40	100	5
randomBN_40N96E5KMAX_13.bnet	8164	7	0.2077307701110839	40	96	5
randomBN_40N61E2KMAX_19.bnet	4	8	0.2044548988342285	40	61	2
randomBN_20N27E2KMAX_10.bnet	80	24	0.2152130603790283	20	27	2
randomBN_40N56E2KMAX_16.bnet	1040	8	0.2132651805877685	40	56	2
randomBN_40N56E2KMAX_7.bnet	260	8	0.2139222621917724	40	56	2
randomBN_40N56E2KMAX_2.bnet	536	8	0.2164418697357177	40	56	2
randomBN_40N92E4KMAX_19.bnet	1837	8	0.2196817398071289	40	92	4
randomBN_40N87E4KMAX_9.bnet	1447	8	0.218930959701538	40	87	4
randomBN_20N31E3KMAX_5.bnet	324	24	0.2251322269439697	20	31	3
randomBN_40N56E2KMAX_10.bnet	24	8	0.2215452194213867	40	56	2
randomBN_40N55E2KMAX_11.bnet	724	8	0.2223525047302246	40	55	2
randomBN_40N98E4KMAX_18.bnet	3114	8	0.2266187667846679	40	98	4
randomBN_40N110E5KMAX_17.bnet	26806	4	0.2255911827087402	40	110	5
randomBN_40N102E5KMAX_10.bnet	5838	8	0.2286417484283447	40	102	5
randomBN_40N79E3KMAX_20.bnet	7570	8	0.2277412414550781	40	79	3
randomBN_40N68E3KMAX_3.bnet	1336	8	0.229419469833374	40	68	3
randomBN_40N98E4KMAX_7.bnet	6076	8	0.2298827171325683	40	98	4
randomBN_20N60E5KMAX_7.bnet	17778	18	0.232018232345581	20	60	5
randomBN_60N118E3KMAX_16.bnet	2132	2	0.1053011417388916	60	118	3
randomBN_40N78E3KMAX_10.bnet	1638	9	0.2344777584075927	40	78	3
randomBN_40N100E5KMAX_8.bnet	180	8	0.2380950450897216	40	100	5
randomBN_40N75E3KMAX_8.bnet	2066	10	0.241213321685791	40	75	3
randomBN_40N85E3KMAX_12.bnet	10135	8	0.2424702644348144	40	85	3
randomBN_40N80E3KMAX_14.bnet	13824	8	0.24285888671875	40	80	3
randomBN_40N55E2KMAX_5.bnet	660	10	0.2733802795410156	40	55	2
randomBN_40N72E3KMAX_2.bnet	746	10	0.2805652618408203	40	72	3
randomBN_40N118E5KMAX_9.bnet	20630	8	0.2972419261932373	40	118	5
randomBN_40N80E3KMAX_6.bnet	4140	12	0.3060643672943115	40	80	3
randomBN_40N102E5KMAX_16.bnet	8870	11	0.3141236305236816	40	102	5
randomBN_60N94E2KMAX_14.bnet	1166	4	0.2014918327331543	60	94	2
randomBN_40N56E2KMAX_14.bnet	1052	12	0.3236124515533447	40	56	2
randomBN_60N87E2KMAX_10.bnet	2002	4	0.222532033920288	60	87	2
randomBN_40N92E4KMAX_12.bnet	13108	11	0.3304629325866699	40	92	4
randomBN_40N110E5KMAX_2.bnet	31498	8	0.3343133926391601	40	110	5
randomBN_40N97E4KMAX_14.bnet	8678	12	0.3425371646881103	40	97	4
randomBN_60N154E5KMAX_9.bnet	15351	2	0.1976573467254638	60	154	5
randomBN_60N138E4KMAX_16.bnet	2338	4	0.2132430076599121	60	138	4
randomBN_60N125E3KMAX_9.bnet	3355	4	0.225853681564331	60	125	3
randomBN_60N153E4KMAX_7.bnet	32495	2	0.2024509906768798	60	153	4
randomBN_40N101E4KMAX_3.bnet	32473	10	0.3647713661193847	40	101	4
randomBN_40N117E5KMAX_15.bnet	45707	6	0.3698499202728271	40	117	5
randomBN_40N80E3KMAX_9.bnet	12624	13	0.3704988956451416	40	80	3
randomBN_60N111E3KMAX_6.bnet	5444	4	0.2648177146911621	60	111	3
randomBN_40N92E4KMAX_11.bnet	7248	16	0.4033570289611816	40	92	4
randomBN_40N104E4KMAX_16.bnet	83052	4	0.4100325107574463	40	104	4
randomBN_40N52E2KMAX_17.bnet	32	16	0.4273111820220947	40	52	2
randomBN_60N118E3KMAX_13.bnet	13716	5	0.2990045547485351	60	118	3
randomBN_40N55E2KMAX_3.bnet	964	16	0.4313631057739258	40	55	2
randomBN_40N116E4KMAX_2.bnet	22712	12	0.4309186935424804	40	116	4
randomBN_40N53E2KMAX_9.bnet	722	16	0.4452707767486572	40	53	2
randomBN_60N183E5KMAX_16.bnet	42368	4	0.2816929817199707	60	183	5
randomBN_80N121E2KMAX_11.bnet	280	2	0.1766369342803955	80	121	2
randomBN_80N147E3KMAX_10.bnet	2232	2	0.1789319515228271	80	147	3
randomBN_40N91E5KMAX_4.bnet	4648	16	0.4599666595458984	40	91	5
randomBN_80N153E3KMAX_12.bnet	52	2	0.1868822574615478	80	153	3
randomBN_40N75E3KMAX_18.bnet	13358	18	0.4984326362609863	40	75	3
randomBN_60N85E2KMAX_9.bnet	1152	8	0.3997721672058105	60	85	2
randomBN_60N86E2KMAX_3.bnet	36	8	0.4339728355407715	60	86	2
randomBN_60N88E2KMAX_20.bnet	1156	8	0.4316544532775879	60	88	2
randomBN_60N90E2KMAX_15.bnet	328	8	0.4279909133911133	60	90	2
randomBN_40N120E5KMAX_3.bnet	127514	6	0.5507361888885498	40	120	5
randomBN_60N90E2KMAX_2.bnet	734	8	0.4463326930999756	60	90	2
randomBN_60N131E4KMAX_15.bnet	10354	8	0.4357168674468994	60	131	4
randomBN_60N79E2KMAX_5.bnet	474	8	0.4712259769439697	60	79	2
randomBN_60N145E4KMAX_2.bnet	252	8	0.4474103450775146	60	145	4
randomBN_60N111E3KMAX_4.bnet	1616	8	0.4766116142272949	60	111	3
randomBN_60N158E5KMAX_7.bnet	2521	8	0.4480059146881103	60	158	5
randomBN_60N148E4KMAX_3.bnet	4542	8	0.4542014598846435	60	148	4
randomBN_40N102E5KMAX_5.bnet	52018	16	0.6257197856903076	40	102	5
randomBN_40N115E5KMAX_6.bnet	53407	18	0.6224431991577148	40	115	5
randomBN_60N125E3KMAX_20.bnet	2044	8	0.4983563423156738	60	125	3
randomBN_80N116E2KMAX_3.bnet	602	4	0.3720014095306396	80	116	2
randomBN_40N100E4KMAX_15.bnet	88444	16	0.6369984149932861	40	100	4
randomBN_80N114E2KMAX_15.bnet	862	4	0.384333848953247	80	114	2
randomBN_60N182E5KMAX_1.bnet	34696	8	0.4821507930755615	60	182	5
randomBN_40N54E2KMAX_15.bnet	448	24	0.6455521583557129	40	54	2
randomBN_40N55E2KMAX_1.bnet	1329	24	0.6556050777435303	40	55	2
randomBN_80N169E4KMAX_1.bnet	33630	2	0.352407693862915	80	169	4
randomBN_40N122E5KMAX_1.bnet	37383	12	0.6744449138641357	40	122	5
randomBN_80N115E2KMAX_17.bnet	2424	4	0.4266808032989502	80	115	2
randomBN_60N118E3KMAX_17.bnet	24165	10	0.5820906162261963	60	118	3
randomBN_60N115E3KMAX_3.bnet	1656	8	0.5865886211395264	60	115	3
randomBN_80N156E3KMAX_3.bnet	18312	4	0.4283680915832519	80	156	3
randomBN_60N113E3KMAX_2.bnet	25265	8	0.6107492446899414	60	113	3
randomBN_60N87E2KMAX_6.bnet	2944	12	0.6365494728088379	60	87	2
randomBN_60N105E3KMAX_11.bnet	3024	12	0.6352357864379883	60	105	3
randomBN_40N107E5KMAX_14.bnet	152229	8	0.7675931453704834	40	107	5
randomBN_60N139E4KMAX_10.bnet	38976	8	0.6526815891265869	60	139	4
randomBN_60N141E4KMAX_11.bnet	34510	8	0.6505615711212158	60	141	4
randomBN_80N198E4KMAX_3.bnet	27561	4	0.4649665355682373	80	198	4
randomBN_80N111E2KMAX_2.bnet	854	6	0.5833451747894287	80	111	2
randomBN_40N93E4KMAX_10.bnet	90954	16	0.8371012210845947	40	93	4
randomBN_60N156E4KMAX_1.bnet	59804	8	0.6986348628997803	60	156	4
randomBN_80N197E4KMAX_17.bnet	34512	4	0.5032382011413574	80	197	4
randomBN_80N150E3KMAX_15.bnet	11562	6	0.5650863647460938	80	150	3
randomBN_60N173E5KMAX_10.bnet	29128	12	0.7563540935516357	60	173	5
randomBN_100N190E3KMAX_3.bnet	19776	2	0.3220674991607666	100	190	3
randomBN_60N142E4KMAX_8.bnet	67212	12	0.8461735248565674	60	142	4
randomBN_80N111E2KMAX_16.bnet	1348	8	0.7439343929290771	80	111	2
randomBN_80N113E2KMAX_14.bnet	1552	8	0.7649462223052979	80	113	2
randomBN_60N152E4KMAX_20.bnet	3736	16	0.875739574432373	60	152	4
randomBN_80N148E3KMAX_9.bnet	6004	8	0.7533657550811768	80	148	3
randomBN_80N119E2KMAX_19.bnet	1512	8	0.7772846221923828	80	119	2
randomBN_80N113E2KMAX_10.bnet	428	8	0.8200018405914307	80	113	2
randomBN_80N113E2KMAX_7.bnet	1584	8	0.8391578197479248	80	113	2
randomBN_60N117E3KMAX_5.bnet	16198	16	0.972287893295288	60	117	3
randomBN_80N159E3KMAX_13.bnet	14715	9	0.8153550624847412	80	159	3
randomBN_100N197E3KMAX_6.bnet	37773	2	0.4213006496429443	100	197	3
randomBN_80N145E3KMAX_6.bnet	13660	8	0.8558821678161621	80	145	3
randomBN_80N154E3KMAX_18.bnet	20358	8	0.8451414108276367	80	154	3
randomBN_60N143E4KMAX_18.bnet	128670	8	1.007706880569458	60	143	4
randomBN_100N144E2KMAX_11.bnet	2890	4	0.558483362197876	100	144	2
randomBN_100N194E3KMAX_8.bnet	32106	3	0.4723632335662842	100	194	3
randomBN_60N90E2KMAX_19.bnet	8418	20	1.062922477722168	60	90	2
randomBN_100N151E2KMAX_10.bnet	1120	4	0.5461452007293701	100	151	2
randomBN_60N125E4KMAX_13.bnet	30762	16	1.0731956958770752	60	125	4
randomBN_100N144E2KMAX_1.bnet	2812	4	0.641106128692627	100	144	2
randomBN_80N147E3KMAX_1.bnet	18069	10	1.027702569961548	80	147	3
randomBN_80N146E3KMAX_5.bnet	5716	12	1.0381402969360352	80	146	3
randomBN_80N183E4KMAX_16.bnet	69007	8	1.0044958591461182	80	183	4
randomBN_80N116E2KMAX_8.bnet	2515	12	1.1207823753356934	80	116	2
randomBN_60N130E4KMAX_12.bnet	163646	8	1.2589669227600098	60	130	4
randomBN_80N145E3KMAX_17.bnet	9758	8	1.1851599216461182	80	145	3
randomBN_80N236E5KMAX_6.bnet	188405	7	1.0774099826812744	80	236	5
randomBN_80N151E3KMAX_19.bnet	33486	12	1.204045295715332	80	151	3
randomBN_60N116E3KMAX_19.bnet	7115	26	1.3670382499694824	60	116	3
randomBN_80N149E3KMAX_14.bnet	19280	12	1.2343544960021973	80	149	3
randomBN_60N82E2KMAX_16.bnet	3462	26	1.450080156326294	60	82	2
randomBN_60N154E4KMAX_14.bnet	218132	12	1.4296019077301023	60	154	4
randomBN_60N173E5KMAX_13.bnet	119802	12	1.4783799648284912	60	173	5
randomBN_60N158E5KMAX_3.bnet	420786	6	1.4867777824401855	60	158	5
randomBN_60N133E4KMAX_17.bnet	178098	12	1.5553269386291504	60	133	4
randomBN_100N136E2KMAX_8.bnet	2876	8	1.1279799938201904	100	136	2
randomBN_60N146E4KMAX_6.bnet	236964	6	1.6036014556884766	60	146	4
randomBN_100N148E2KMAX_9.bnet	4336	8	1.114659070968628	100	148	2
randomBN_100N196E3KMAX_15.bnet	24037	8	1.1081671714782717	100	196	3
randomBN_100N191E3KMAX_19.bnet	25318	8	1.128824234008789	100	191	3
randomBN_80N120E2KMAX_9.bnet	256	16	1.553424835205078	80	120	2
randomBN_60N167E5KMAX_6.bnet	50100	8	1.67004656791687	60	167	5
randomBN_100N141E2KMAX_17.bnet	1472	8	1.2770040035247805	100	141	2
randomBN_80N190E4KMAX_13.bnet	165993	6	1.5406410694122314	80	190	4
randomBN_60N172E5KMAX_20.bnet	167202	17	1.7470359802246094	60	172	5
randomBN_100N144E2KMAX_12.bnet	3746	10	1.4495346546173096	100	144	2
randomBN_100N200E3KMAX_9.bnet	76969	8	1.40891695022583	100	200	3
randomBN_80N115E2KMAX_13.bnet	4468	20	1.8818862438201904	80	115	2
randomBN_80N218E5KMAX_3.bnet	297417	8	1.894392251968384	80	218	5
randomBN_80N152E3KMAX_16.bnet	22432	16	1.957371473312378	80	152	3
randomBN_100N195E3KMAX_17.bnet	71276	8	1.5814404487609863	100	195	3
randomBN_100N200E3KMAX_10.bnet	69120	8	1.8179404735565183	100	200	3
randomBN_80N189E4KMAX_11.bnet	76211	16	2.306015491485596	80	189	4
randomBN_80N184E4KMAX_20.bnet	346744	10	2.362477302551269	80	184	4
randomBN_60N179E5KMAX_15.bnet	285183	7	2.537754535675049	60	179	5
randomBN_60N81E2KMAX_13.bnet	296	48	2.608628511428833	60	81	2
randomBN_100N142E2KMAX_18.bnet	3426	16	2.2553725242614746	100	142	2
randomBN_100N224E4KMAX_8.bnet	219906	8	2.323992729187012	100	224	4
randomBN_80N221E5KMAX_15.bnet	710796	8	2.7564845085144043	80	221	5
randomBN_100N145E2KMAX_13.bnet	3288	16	2.534507274627685	100	145	2
randomBN_100N205E3KMAX_12.bnet	97451	9	2.4478204250335693	100	205	3
randomBN_100N240E4KMAX_3.bnet	130254	8	2.385622024536133	100	240	4
randomBN_60N162E5KMAX_17.bnet	442656	12	3.081233024597168	60	162	5
randomBN_80N157E3KMAX_7.bnet	196636	20	3.3057754039764404	80	157	3
randomBN_100N146E2KMAX_14.bnet	6456	24	3.394805192947388	100	146	2
randomBN_80N189E4KMAX_12.bnet	444165	16	4.222352743148804	80	189	4
randomBN_60N160E5KMAX_14.bnet	1143156	16	4.658114910125732	60	160	5
randomBN_100N206E3KMAX_20.bnet	63344	24	4.158608675003052	100	206	3
randomBN_80N181E4KMAX_14.bnet	478994	8	4.585179567337036	80	181	4
randomBN_60N169E5KMAX_18.bnet	762260	22	4.758370399475098	60	169	5
randomBN_100N139E2KMAX_3.bnet	9284	32	4.525520086288452	100	139	2
randomBN_100N303E5KMAX_12.bnet	533732	8	4.5423359870910645	100	303	5
randomBN_100N237E4KMAX_1.bnet	748717	4	4.708618640899658	100	237	4
randomBN_60N165E5KMAX_12.bnet	847032	18	5.4489905834198	60	165	5
randomBN_60N174E5KMAX_11.bnet	696845	8	5.837653636932373	60	174	5
randomBN_100N251E4KMAX_7.bnet	435878	8	5.636366367340088	100	251	4
randomBN_80N194E4KMAX_6.bnet	1594849	4	6.073966503143311	80	194	4
randomBN_80N191E4KMAX_4.bnet	804061	8	6.950201749801636	80	191	4
randomBN_80N199E4KMAX_15.bnet	2001049	12	7.233858346939087	80	199	4
randomBN_100N200E3KMAX_7.bnet	345070	32	7.265932559967041	100	200	3
randomBN_100N224E4KMAX_16.bnet	1499211	10	7.300478219985962	100	224	4
randomBN_60N178E5KMAX_2.bnet	2239079	9	9.28480577468872	60	178	5
randomBN_80N188E4KMAX_8.bnet	703352	12	10.9298894405365	80	188	4
randomBN_80N182E4KMAX_7.bnet	942064	16	11.226457118988035	80	182	4
randomBN_80N226E5KMAX_2.bnet	1844844	8	11.350355386734009	80	226	5
randomBN_80N224E5KMAX_12.bnet	1582506	8	13.07383108139038	80	224	5
randomBN_80N209E4KMAX_5.bnet	4060543	6	16.20290970802307	80	209	4
randomBN_100N190E3KMAX_5.bnet	727844	48	16.992826223373413	100	190	3
randomBN_100N151E2KMAX_15.bnet	46464	116	18.92882466316223	100	151	2
randomBN_100N243E4KMAX_6.bnet	2673814	2	19.18207049369812	100	243	4
randomBN_100N193E3KMAX_4.bnet	615860	32	25.80672550201416	100	193	3
randomBN_80N234E5KMAX_17.bnet	6648149	14	27.94689917564392	80	234	5
randomBN_60N184E5KMAX_5.bnet	5887314	8	30.75232625007629	60	184	5
randomBN_100N231E4KMAX_13.bnet	2379694	24	42.04543399810791	100	231	4
randomBN_100N254E4KMAX_4.bnet	3705068	6	42.64697456359863	100	254	4
randomBN_100N207E3KMAX_1.bnet	6470961	20	43.242194175720215	100	207	3
randomBN_100N225E4KMAX_17.bnet	3870328	8	50.59868001937866	100	225	4
randomBN_100N223E4KMAX_20.bnet	4294522	8	54.41908812522888	100	223	4
randomBN_80N234E5KMAX_1.bnet	6258600	24	56.63415884971619	80	234	5
randomBN_80N241E5KMAX_9.bnet	11257498	2	57.92288541793823	80	241	5
randomBN_100N308E5KMAX_9.bnet	5485220	8	58.714982748031616	100	308	5
randomBN_100N255E4KMAX_9.bnet	8505761	16	69.20089030265808	100	255	4
randomBN_100N275E5KMAX_17.bnet	6626976	12	69.4251639842987	100	275	5
randomBN_100N230E4KMAX_11.bnet	9970841	8	95.03562951087952	100	230	4
randomBN_100N299E5KMAX_16.bnet	6600524	4	110.33529043197632	100	299	5
randomBN_100N279E5KMAX_10.bnet	26713367	1	140.7038505077362	100	279	5
randomBN_100N289E5KMAX_11.bnet	48237916	8	177.87379336357117	100	289	5
randomBN_80N226E5KMAX_19.bnet	39007520	4	244.7914879322052	80	226	5
randomBN_100N268E4KMAX_5.bnet	30858489	16	256.55365681648254	100	268	4
randomBN_100N260E4KMAX_10.bnet	22896346	12	316.5051350593567	100	260	4
randomBN_100N296E5KMAX_1.bnet	21602380	6	317.42460560798645	100	296	5
randomBN_100N293E5KMAX_13.bnet	40722104	14	349.9982330799103	100	293	5
randomBN_100N239E4KMAX_12.bnet	41886082	17	521.7771694660187	100	239	4
randomBN_100N307E5KMAX_19.bnet	76840541	8	626.3849141597748	100	307	5
randomBN_100N251E4KMAX_15.bnet	95580504	8	676.0289978981018	100	251	4
randomBN_80N223E5KMAX_13.bnet	113397688	26	1057.515416622162	80	223	5
randomBN_100N288E5KMAX_5.bnet	196593876	8	1734.315190076828	100	288	5
randomBN_80N249E5KMAX_14.bnet	138372354	8	1852.524453639984	80	249	5
randomBN_100N307E5KMAX_20.bnet	266344358	8	2349.6025738716125	100	307	5
randomBN_80N228E5KMAX_8.bnet	500912571	10	2669.035778284073	80	228	5
randomBN_100N297E5KMAX_6.bnet	866127279	12	7896.278342962265	100	297	5
randomBN_100N305E5KMAX_3.bnet	1274820258	12	16495.384999752045	100	305	5
randomBN_100N299E5KMAX_15.bnet	9509702246	28	88042.53160333633	100	299	5
