# Supplementary material for: Path-based quantification of activation and repression in Boolean models using BooLEVARD
Source: NPJ Syst Biol Appl. 2025 Nov 19;11:129. doi: 10.1038/s41540-025-00605-y (PMC12630683; doi:10.1038/s41540-025-00605-y)
Supplement: Supplementary file 3 — Supplementary Code 1 [file 41540_2025_605_MOESM3_ESM.ipynb]

# %% [markdown]
<h1 style="margin-bottom: 0px;">BooLEVARD: Boolean Logical Evaluation of Activation and Repression in Directed pathways</h1>
<h5 style="margin-bottom: 2px; margin-top: 0px;">Marco Fariñas<sup>1</sup>, Eirini Tsirvouli<sup>2,3</sup>, John Zobolas<sup>4</sup>, Tero Aittokallio<sup>4,5</sup>, Åsmund Flobak<sup>3,6,7</sup>, Kaisa Lehti<sup>1,8</sup></h5>
<h5 style="margin-top: 3px; margin-bottom: 0px;">doi: </h5>
<p style="font-size:small"> 
    <sup>1</sup>. Department of Biomedical Laboratory Science, Norwegian University of Science and Technology (NTNU), Trondheim, Norway. <br>
    <sup>2</sup>. Department of Biology, Norwegian University of Science and Technology (NTNU), Trondheim, Norway.<br>
    <sup>3</sup>. Department of Clinical and Molecular Medicine, Norwegian University of Science and Technology (NTNU), Trondheim, Norway.<br>
    <sup>4</sup>. Department of Cancer Genomics, Oslo University Hospital (OUH), Oslo, Norway.<br>
    <sup>5</sup>. Institute for Molecular Medicine Finland, University of Helsinki, Helsinki, Finland.<br>
    <sup>6</sup>. The Cancer Clinic, St. Olavs Hospital, Trondheim, Norway.<br>
    <sup>7</sup>. Department of Biotechnology and Nanomedicine, Sintef Industry, Trondheim, Norway.<br>
    <sup>8</sup>. Department of Microbiology, Tumor and Cell Biology, Karolinska Institute (KI), Stockholm, Sweden.<br>
</p>
<h4 style="margin-top: 0px; margin-bottom: 2px; font-size: 1.5em"><b>Use Case 1: Figure and Supplementary Figure source code</b></h4>
<h4 style="margin-top: 25px; margin-bottom: 0px;"><b><i>Outline</i></b></h4>
<h6 style="margin-top: 15px; margin-bottom: 0px; font-size : 1em; line-height: 1.5em">
    <b>0.- Package Load </b><a href="#section-0">[visit]</a><br>
    <b>1.- Functions </b><a href="#section-1">[visit]</a><br>
    <b>2.- Stable state analysis and transduction analysis with BooLEVARD </b><a href="#section-2">[visit]</a><br>
    2.1.- Figure 1: heatmap of local states and path counts <a href="#section-2.1">[visit]</a><br>
    <b>3.- Study perturbation effects in signal transduction </b><a href="#section-3">[visit]</a><br>
    3.1.- Figure 2: phenotype ranges across perturbations <a href="#section-3.1">[visit]</a><br>
    3.2.- Figure 3: Invasion-Apoptosis resistance <a href="#section-3.2">[visit]</a><br>
    <b>4.- Supplementary Figures </b><a href="#section-4">[visit]</a><br>
    4.1.- Supplementary Figure 1: BooLEVARD's performance <a href="#section-4.1">[visit]</a><br>
    4.2.- Perturbation stable state analysis <a href="#section-4.2">[visit]</a><br>
    <i>4.2.1- Supplementary Figure 2: Perturbation stable state analysis (filtered) </i><a href="#section-4.2.1">[visit]</a><br>
    <i>4.2.2- Supplementary Figure 3: Perturbation stable state analysis (all) </i><a href="#section-4.2.2">[visit]</a><br>
    4.3.- Supplementary Figure 4: Path counts impacting phenotypes across stable states <a href="#section-4.3">[visit]</a><br>
    4.4.- Supplementary Figure 5: Perturbation-induced transitions <a href="#section-4.4">[visit]</a><br>
    4.5.- Supplementary Figure 6: Invasion-Apoptosis resistance <a href="#section-4.5">[visit]</a><br><br> 
</h6>

# %% [markdown]
<h4 style="margin-top: 0px; margin-bottom: 2px;" id="section-0"><b>0.- Package load</b></h4>

# %% [code]
import time
import sys, io
import boolevard as blv
import seaborn as sb
import numpy as np
import pandas as pd
import matplotlib.pyplot as plt
from PyComplexHeatmap import * 
from adjustText import adjust_text
from scipy.stats import pearsonr
from matplotlib.ticker import FuncFormatter
from matplotlib.colors import ListedColormap, LinearSegmentedColormap
import matplotlib.patches as patches

# %% [markdown]
<h4 style="margin-top: 0px; margin-bottom: 2px;" id="section-1"><b>1.- Functions</b></h4>

# %% [code]
# Min-max scalation, centering option:
def sc_custom(x, ref):
    return (x - ref)/(x.max() - x.min())

# Plot range of path counts leading to the local state of a given node across all perts
def plotrange(data, state, col, sizex, sizey, title, ax = None, hide_ylabel = False):
    plt.style.use("default")
    if state == "up": filtered_data = data.loc[data[col] > 0, :]
    else: filtered_data = data.loc[data[col] < 0, :]
    filtered_data[f"{col}_sc"] = sc_custom(abs(filtered_data[col]), abs(filtered_data[col]).min())
    if state == "up": filtered_data = filtered_data.reset_index(names = "ID").sort_values(by = [f"{col}_sc", "ID"], ascending = [True, True])
    else: filtered_data = filtered_data.reset_index(names = "ID").sort_values(by = [f"{col}_sc", "ID"], ascending = [True, True])
    filtered_data.index = filtered_data.loc[:, "ID"]
    if ax is None:
        fig, ax = plt.subplots(figsize = (sizex, sizey))
    bplot = ax.step(range(len(filtered_data.index)), filtered_data[f"{col}_sc"], color = "black", where = "mid")
    ax.fill_between(range(len(filtered_data.index)), filtered_data[f"{col}_sc"], color="black", step = "mid")
    ax.spines['top'].set_visible(False)
    ax.spines['right'].set_visible(False)
    for spine in ax.spines.values():
        spine.set_edgecolor("black")
        spine.set_linewidth(1)
    ax.set_facecolor("white")
    ax.set_ylim(0, filtered_data[f"{col}_sc"].max())
    ax.set_xlim(-0.5, len(filtered_data.index) - 0.5)
    ax.set_xticks([])
    ax.tick_params(axis='y', labelsize=10)
    ax.set_title(title, fontweight = "bold", fontsize = 12)
    if hide_ylabel == False: ax.set_ylabel("Path count (scaled)", fontsize = 10)
    else: ax.set_ylabel("")
    ax.set_xlabel("Stable States", fontsize = 12)
    return ax

# Check path counts leading to the local state of a given node across all perts
def StudyStrength(data, state, col, sizex, sizey, title, save = False, ax = None):
    plt.style.use("default")
    def custom_color(index, state):
        if index.rsplit("_", 1)[0] == "Unperturbed":
            return "gray"
        else:
            return "#FC766AFF" if state == "up" else "#5B84B1FF"
    if state == "up": filtered_data = data.loc[data[col] > 0, :]
    else: filtered_data = data.loc[data[col] < 0, :]
    filtered_data[f"{col}_sc"] = sc_custom(abs(filtered_data[col]), abs(filtered_data[col]).min())
    if state == "up": filtered_data = filtered_data.reset_index(names = "ID").sort_values(by = [f"{col}_sc", "ID"], ascending = [True, True])
    else: filtered_data = filtered_data.reset_index(names = "ID").sort_values(by = [f"{col}_sc", "ID"], ascending = [False, False])
    filtered_data.index = filtered_data.loc[:, "ID"]
    colors = [custom_color(index, state) for index in filtered_data.index]
    if ax is None:
        fig, ax = plt.subplots(figsize = (sizex, sizey))
    bplot = sb.barplot(x = filtered_data.index, y = f"{col}_sc", data = filtered_data, palette = colors, ax = ax)
    for spine in ax.spines.values():
        spine.set_edgecolor("black")
        spine.set_linewidth(1)
    ax.set_facecolor("white")
    ax.set_xticklabels(ax.get_xticklabels(), rotation = 90)
    ax.set_ylim(0, 1.5)
    ax.set_title(title, fontweight = "bold", fontsize = 25)
    ax.set_xlabel("Stable State IDs", fontsize = 18, labelpad = 20)
    ax.set_ylabel("Path count (scaled)", fontsize = 18)
    ax.tick_params(axis='x', labelsize=12)
    for i, bar in enumerate(bplot.patches):
        value = round(filtered_data[col].iloc[i]/1000, 3)
        ax.text(bar.get_x() + bar.get_width()/2, bar.get_height() + 0.03, f'{value}', ha = "center", va = "bottom", fontsize = 11, rotation = 90)
    if save: plt.savefig(save)
    return ax

# Same as StudyStrength but pert-wise
def SSbars(data, cols, sizex, sizey, labs, ax = None, hide_ylabel = False, y_annot = 2.5, line_y = 2.4):
    plt.style.use("default")
    def custom_color(score):
        return "#FC766A" if score > 0 else "#5B84B1"
    processed_data = data.copy()
    for col in cols:
        processed_data[f"{col}_sc"] = sc_custom(processed_data[col], 0)
    processed_data = processed_data.reset_index(names = "ID")
    x_labels = list(processed_data["ID"]) + list(processed_data["ID"])
    values = list(processed_data[f"{cols[0]}_sc"]) + list(processed_data[f"{cols[1]}_sc"])
    colors = [custom_color(v) for v in values]
    x_positions = list(range(len(processed_data))) + list(range(len(processed_data), 2*len(processed_data)))
    y_min = min(values)*1.25
    y_max = max(values)*2.25
    if ax is None:
        fig, ax = plt.subplots(figsize = (sizex, sizey))
    ax.bar(x_positions, values, color = colors)
    ax.set_xticks(x_positions)
    ax.set_xticklabels(x_labels, rotation = 30, fontsize = 7, ha = "right")
    ax.set_ylim(-5, 10)
    ax.set_xlim(x_positions[0] - 0.5, x_positions[-1] + 0.5)
    ax.set_title(processed_data["ID"][0].rsplit("_", 1)[0], fontweight = "bold", fontsize = 12)
    if hide_ylabel == False: ax.set_ylabel("Path count (scaled)", fontsize = 10)
    else: ax.set_ylabel("")
    ax.set_xlabel("")
    y_annot = y_annot
    line_y = line_y
    ax.text((len(processed_data)-1)/2, y_annot, labs[0], ha="center", fontsize=9)
    ax.text((len(processed_data) * 1.5) - 0.5, y_annot, labs[1], ha="center", fontsize=9)
    ax.hlines(y=line_y, xmin=0, xmax=len(processed_data) - 1, color="black", linewidth=0.5)
    ax.hlines(y=line_y, xmin=len(processed_data), xmax=(len(processed_data)*2) - 1, color="black", linewidth=0.5)
    ax.hlines(y=0, xmin=x_positions[0]-0.5, xmax=x_positions[-1]+0.5, color="black", linewidth=0.5, linestyles = "dashed")
    return ax

# Plot scatter plot with custom labels
def lowess_plot_custom(data, x, y, labelx, labely, xlim = [-0.55, 0.55], ylim = [-0.55, 0.65], save = False, labs = None, labels_fontsize = 10):
    plt.style.use("default")
    fig, ax = plt.subplots(figsize = (7, 7))
    sb.regplot(x=x, y=y, data=data, lowess = False, line_kws={"color": "#aeccff", "lw": 1, "alpha": 1}, ci=95, scatter_kws={"color": "black", "s": 10, "alpha": 1}, robust = True)
    ax.set_xlabel(labelx, fontsize = 16)
    ax.set_ylabel(labely, fontsize = 16)
    ax.set_xlim(xlim[0], xlim[1])
    ax.set_ylim(ylim[0], ylim[1])
    ax.axhline(y=0, color='black', linestyle='--', linewidth=0.2)
    ax.axvline(x=0, color='black', linestyle='--', linewidth=0.2)
    texts = []
    for i in range(data.shape[0]):
        if labs is None:
            texts.append(ax.text(data[x][i], data[y][i], str(data.index[i]), fontsize = labels_fontsize, color = "black"))
        else:
            points_to_label = labs
            if data.index[i] in points_to_label:
                texts.append(ax.text(data[x][i], data[y][i], str(data.index[i]), fontsize = labels_fontsize, color = "black"))
    adjust_text(
        texts,
        only_move = {"points": "xy", "texts": "xy"},
        force_text = 5,
        expand_text = (1.5, 1.5),
        arrowprops = dict(arrowstyle = "-", color = "gray", lw = 0.5, shrinkA = 5)           
    )
    corr, p_value = pearsonr(data[x], data[y])
    print(corr, p_value)
    plt.text(
        0.01, 0.99, f"r = {corr:.2f}\np = {p_value: .2e}", transform=plt.gca().transAxes,
        fontsize=10, verticalalignment="top", horizontalalignment="left", fontweight="bold"
    )
    if save:
        plt.savefig(save, dpi=300, bbox_inches="tight")
    plt.show()
    return fig, ax

# Plot SS transition upon perturbation
def plotTransition(data, n_rows, n_cols, x0, y0, onlyprolif = False, save = False, width = 32, heigh = 23): # Data must include the following: 
    plt.style.use("default")
    perts = data["Perturbation"].unique()
    perts = [pert for pert in perts if pert != "Unperturbed"]
    if onlyprolif: unpert_SS = data.loc[(data["Perturbation"] == "Unperturbed") & (data["ls_apoptosis"] == 0), :]
    else: unpert_SS = data.loc[data["Perturbation"] == "Unperturbed", :]
    fig, axes = plt.subplots(nrows = n_rows, ncols = n_cols, figsize = (width, heigh))
    pert_idx = 0
    for i in range(n_rows):
        for j in range(n_cols):
            if pert_idx < len(perts):
                ax = axes[i, j]
                pert = perts[pert_idx]
                pert_SS = data.loc[data["Perturbation"] == pert, :]
                combined = pd.concat([unpert_SS, pert_SS])
                combined_means = combined.groupby("Perturbation").mean()
                ax.scatter(
                    x = combined.loc[combined["Perturbation"] == pert, "paths_invasion_sc"], 
                    y = combined.loc[combined["Perturbation"] == pert, "paths_apop_resistance_sc"], 
                    marker = (3, 0, 0), s = 320, c = "#ff7001", alpha = 0.8
                )
                ax.scatter(
                    x = combined.loc[combined["Perturbation"] == "Unperturbed", "paths_invasion_sc"], 
                    y = combined.loc[combined["Perturbation"] == "Unperturbed", "paths_apop_resistance_sc"], 
                    marker = (3, 0, 60), s = 320, c = "#01bcba", alpha = 0.8
                )
                sb.scatterplot(
                    x = "paths_invasion_sc", y = "paths_apop_resistance_sc", data = combined_means, hue = "Perturbation", palette = {"Unperturbed": "#0e8d79", pert: "#7a4c06"}, alpha = 1, marker = "x", s = 20, ax = ax, legend = False, linewidth = 2
                )
                ax.annotate(
                    "",
                    xy = (combined_means.at[pert, "paths_invasion_sc"], combined_means.at[pert, "paths_apop_resistance_sc"]),
                    xytext = (combined_means.at["Unperturbed", "paths_invasion_sc"], combined_means.at["Unperturbed", "paths_apop_resistance_sc"]),
                    arrowprops = dict(arrowstyle = "-|>", color = "black", lw = 1.5, alpha = 1)
                )
                for spine in ax.spines.values():
                    spine.set_edgecolor("black")
                    spine.set_linewidth(1)
                ax.set_facecolor("white")
                ax.axhline(y = y0, color = "black", linestyle = "--", linewidth = 1); ax.axvline(x = x0, color = "black", linestyle = "--", linewidth = 1)
                ax.set_xlim(-0.1, 1.1); ax.set_ylim(-0.1, 1.1)
                ax.set_title(pert, fontweight = "bold", fontsize = 25)
                ax.set_xlabel(""); ax.set_ylabel("")
                pert_idx += 1
                ax.fill_between([x0, 1.1], y0, 1.1, color="red", alpha=0.05)
                ax.fill_between([ -0.1, x0], -0.1, y0, color="blue", alpha=0.1)
    for plot in range(pert_idx, n_rows*n_cols): # remove empty plots
        axes.flatten()[plot].axis("off", va = "center",)
    fig.supxlabel("Invasion", fontsize=30)
    fig.supylabel("Apoptosis resistance", fontsize=30)
    
    plt.tight_layout()
    fig.subplots_adjust(left = 0.07)
    if save: plt.savefig(save)
    plt.show()  

# %% [markdown]
<h4 style="margin-top: 0px; margin-bottom: 2px;"  id="section-2"><b>2.- Stable state analysis and transduction analysis with BooLEVARD</b></h4>

# %% [code]
# Inputs
model = blv.Load("Cohen_2015.bnet")
phenotypes = ["Invasion", "Migration", "CellCycleArrest", "Apoptosis", "EMT"]

# %% [code]
# Stable state and transduction analysis with BooLEVARD

paths = model.CountPaths(phenotypes, ss_wise = True)

# %% [markdown]
<h5 style="margin-top: 0px; margin-bottom: 2px;"  id="section-2.1"><b>2.1.- Figure 1:</b> heatmap of local states and path counts.</h5>

# %% [code]
# Retrieve information

# - Transduction:
paths_sum = pd.DataFrame(paths)
paths_sum.columns = phenotypes
paths_sum.index = ["Homeostatic State", "Apoptosis 1", "Apoptosis 2", "EMT 1", "EMT 2", "Apoptosis 3", "Apoptosis 4", "Metastasis 1", "Metastasis 2"]
paths_sum = np.log1p(abs(paths_sum))*np.sign(paths_sum)

# - Local states:
ls_info = model.Info.loc[phenotypes, model.Info.columns[:-2]].transpose()
ls_info.index = paths_sum.index

# %% [code]
# Plot heatmap

# - Colors:
colors_row_ha = {"ECMicroenv": {"0": "#eeeeee", "1": "#212121"}, "DNAdamage": {"0": "#eeeeee", "1": "#212121"}}

# - Annotations:
annot_ls = pd.DataFrame(["Local State"]*5, columns = ["Score"])
annot_paths = pd.DataFrame(["Path Count"]*5, columns = ["Score"])
annot_ls.index = annot_paths.index = paths_sum.columns
annot_inputs = model.Info.loc[["ECMicroenv", "DNAdamage"], model.Info.columns[:-2]].transpose().astype(str)
annot_inputs.index = paths_sum.index

row_ha_inputs = HeatmapAnnotation(df = annot_inputs, colors = colors_row_ha, plot = False, legend = True, axis = 0, label_kws = dict(size = 9), label_side = "bottom", wgap = 0.1, plot_kws = dict(linewidth = 1.5, linecolor = "white", linestyle = ":"), legend_width=90) # Annotation for inputs

# - Subheatmap 1: Local States
cmap_ls = ListedColormap(["#eeeeee", "#212121"])
hmap_ls = ClusterMapPlotter(
    ls_info,
    row_cluster = False, col_cluster = False,
    show_rownames = True, show_colnames = True,
    cmap = cmap_ls, linewidths = 1, linecolor = "white",
    plot = False,
    plot_legend = True, label = "Local States",
    left_annotation = row_ha_inputs,
    xlabel = "Local States",
    xlabel_kws=dict(color='black',fontsize=12,labelpad=7, x = 1, ha = "center"),
    xlabel_side='top'
)

# - Subheatmap 2: Path Count
cmap_paths = LinearSegmentedColormap.from_list("custom_diverging", ["#696bd4", "#FFFFFF", "#e55451"], N = 256)
vmax_paths = np.max(np.abs(paths_sum.values))
hmap_paths = ClusterMapPlotter(
    paths_sum,
    row_cluster = False, col_cluster = False,
    show_rownames = True, show_colnames = True,
    cmap = cmap_paths, vmin = -vmax_paths, vmax = vmax_paths,
    linewidths = 1, linecolor = "white",
    plot = False,
    plot_legend = True, label = "LogPC",
    xlabel = "Log-PathCounts",
    xlabel_kws=dict(color='black',fontsize=12,labelpad=7),
    xlabel_side='top'
)

# - Merge subheatmaps
hmap_list = [hmap_ls, hmap_paths]
plt.figure(figsize = (6, 4))
ax, legend_axes = composite(cmlist = hmap_list, main = 0, col_gap = 0.1, legend_hpad = 100, legend_gap = 8)

ax.text(0.013, 1.015, "  Inputs", ha = "center", va = "bottom", fontsize = 8)
ax.text(0.013, 1.0025, "   ___", ha = "center", va = "bottom", fontsize = 8)


plt.savefig("Figures/pdf/Figure_1.pdf", bbox_inches='tight')
#plt.savefig("Figures/png/Figure_1.png", bbox_inches='tight')


# %% [markdown]
<p> 
    <b>Figure 1. </b>Heatmap showing the local states (left) and the corresponding paths (right) that trigger these states for the phenotype nodes in the SS reached by the metastatic model. The local states of the DNAdamage and ECMicroenv input nodes driving each SS are also displayed. Active nodes are represented in dark gray and inactive nodes are represented in light gray. The number of paths is presented on a log scale. Inactivating paths are displayed in blue, while activating paths are shown in red. TGFb: tumor growth factor beta; ECM: extracellular microenvironment; EMT: epithelial-to-mesenchymal transition; HS: homeostatic state; Apop: apoptosis; M: metastasis.
</p>

# %% [markdown]
<h4 style="margin-top: 0px; margin-bottom: 2px;" id="section-3"><b>3.- Study perturbation effects in signal transduction</b></h4>

# %% [code]
# - Set perturbations and target node readouts
pert_list = ["Unperturbed"] + [f"{node}%INH" if i % 2 == 0 else f"{node}%ACT" for node in list(model.Info.index) if node not in ["ECMicroenv", "DNAdamage", "Metastasis", "TGFbeta_i", "TGFbeta_e", "Invasion", "Migration", "CellCycleArrest", "Apoptosis", "EMT"] for i in range(2)]
phenotypes = ["Invasion", "Apoptosis"]

# - Generate perturbed models and perform SS and transduction analysis
pert_effects = {}
ls = {} 
stimes = []
for perturb in pert_list:
    if perturb != "Unperturbed":
        pmodel = model.Pert(perturb)
        ptype = perturb.split("%")[1]
        pnode = perturb.replace("%", "_")
        pmodel.Info = pmodel.Info.loc[:, (pmodel.Info.loc[["ECMicroenv"]] == 1).all(axis = 0) | pmodel.Info.columns.str.contains("DNF")]
    else:
        pmodel = model
        pmodel.Info = pmodel.Info.loc[:, (pmodel.Info.loc[["ECMicroenv"]] == 1).all(axis = 0) | pmodel.Info.columns.str.contains("DNF")]
        ptype = None
    print("Analyzing perturbation: ", perturb)
    ti = time.time()
    paths = pmodel.CountPaths(phenotypes, ss_wise = True)
    tf = time.time() - ti
    stimes.append(tf)
    try:
        for ss in range(len(paths)):
            if ptype != None: ss_name = perturb.replace("%", "_") + "_" + str(ss)
            elif ptype == None: ss_name = perturb + "_" + str(ss)
            pert_effects[ss_name] = {}
            ls[ss_name] = {}
            for phenotype in range(len(paths[ss])):
                pert_effects[ss_name][phenotypes[phenotype]] = paths[ss][phenotype]
                ls[ss_name][phenotypes[phenotype]] = pmodel.Info.at[phenotypes[phenotype], pmodel.Info.columns[ss]]
    except:
        print("No SS found, skipping...")
        continue       

# %% [code]
# Retrieve SS-wise and model-wise information

# - SS-wise information
SSwise_res = pd.DataFrame(pert_effects).transpose()
SSwise_res.columns = ["paths_invasion", "paths_apoptosis"]
SSwise_res["paths_death_resistandce"] = SSwise_res["paths_apoptosis"]*(-1)
SSwise_res = pd.concat([SSwise_res, pd.DataFrame(ls).transpose()], axis = 1)
SSwise_res.columns = ["paths_invasion", "paths_apoptosis", "paths_apop_resistance", "ls_invasion", "ls_apoptosis"]
SSwise_res["ls_apop_resistance"] = SSwise_res["ls_apoptosis"]*(-1) + 1
for col in list(SSwise_res.columns):
    SSwise_res[f"{col}_sc"] = sc_custom(SSwise_res[col], SSwise_res[col].min())
SSwise_res["Perturbation"] = SSwise_res.index.str.rsplit("_", n = 1).str[0]

zero_equiv_invasion = (0 - SSwise_res["paths_invasion"].min())/(SSwise_res["paths_invasion"].max() - SSwise_res["paths_invasion"].min()) # Get coordinates for 0 after scalation
zero_equiv_apop_resistance = (0 - SSwise_res["paths_apop_resistance"].min())/(SSwise_res["paths_apop_resistance"].max() - SSwise_res["paths_apop_resistance"].min()) # Get coordinates for 0 after scalation

# - Model-wise information
Mwise_res = SSwise_res.groupby("Perturbation").mean()
Mwise_res.loc[:, ["paths_invasion", "paths_apoptosis", "paths_death_resistance"]] = Mwise_res.loc[:, ["paths_invasion", "paths_apoptosis", "paths_apop_resistance"]].apply(lambda x: np.round(pd.to_numeric(x), 5))
for col in list(Mwise_res.columns):
    Mwise_res[f"{col}_sc"] = sc_custom(Mwise_res[col], Mwise_res.loc["Unperturbed", col])

# %% [markdown]
<h5 style="margin-top: 0px; margin-bottom: 2px;" id="section-3.1"><b>3.1.- Figure 2:</b> phenotype ranges across perturbations.</h5>

# %% [code]
# Generate and plot figures

# A-D
fig1, axes1 = plt.subplots(1, 4, figsize=(17, 1.5), gridspec_kw={'width_ratios': [1, 1, 1, 1]})
axes1 = axes1.flatten()
Inv_ON = plotrange(SSwise_res, "up", "paths_invasion", 3, 2, "Invasion (ON)", ax=axes1[0])
axes1[0] = Inv_ON
Inv_OFF = plotrange(SSwise_res, "down", "paths_invasion", 3, 2, "Invasion (OFF)", ax=axes1[1], hide_ylabel=True)
axes1[1] = Inv_OFF
Apop_ON = plotrange(SSwise_res, "up", "paths_apoptosis", 3, 2, "Apoptosis (ON)", ax=axes1[2], hide_ylabel=True)
axes1[2] = Apop_ON
Apop_OFF = plotrange(SSwise_res, "down", "paths_apoptosis", 3, 2, "Apoptosis (OFF)", ax=axes1[3], hide_ylabel=True)
axes1[3] = Apop_OFF
plt.subplots_adjust(wspace=0.4)
plt.savefig("Figures/png/Figure_2AD.png", bbox_inches='tight'); plt.savefig("Figures/pdf/Figure_2AD.pdf", bbox_inches='tight')


# E-P
fig2, axes2 = plt.subplots(3, 4, figsize=(17, 9), gridspec_kw={'width_ratios': [1, 1, 1, 1]})
axes2 = axes2.flatten()


filtPerts = ["Unperturbed", "p53_ACT", "miR34_ACT", "miR203_ACT", "p63_ACT", "p53_INH", "p73_INH", "miR203_INH", 
             "AKT1_ACT", "CTNNB1_ACT", "TWIST1_ACT", "AKT2_INH", "AKT2_ACT"]
letters = ["E", "F", "G", "H", "I", "J", "K", "L", "M", "N", "O", "P"]

for i, (perturb, letter) in enumerate(zip(filtPerts, letters)):
    pert_bp_data = SSwise_res[SSwise_res.index.str.startswith(tuple([perturb]))]
    
    if i in [0, 4, 8]: 
        if i == 8:
            SSbars(pert_bp_data, ["paths_invasion", "paths_apoptosis"], 3, 2, ["Invasion", "Apoptosis"], ax=axes2[i], y_annot = 6.1, line_y = 5.9)
            axes2[i].set_ylim(-9, 9)
        else:
            SSbars(pert_bp_data, ["paths_invasion", "paths_apoptosis"], 3, 2, ["Invasion", "Apoptosis"], ax=axes2[i])
            axes2[i].set_ylim(-3, 3.5)
    else: 
        SSbars(pert_bp_data, ["paths_invasion", "paths_apoptosis"], 3, 2, ["Invasion", "Apoptosis"], ax=axes2[i], hide_ylabel=True)
        axes2[i].set_ylim(-3, 3.5)


plt.subplots_adjust(wspace=0.4, hspace=0.7)
plt.savefig("Figures/png/Figure_2EP.png", bbox_inches='tight'); plt.savefig("Figures/pdf/Figure_2EP.pdf", bbox_inches='tight')
plt.show()

# %% [markdown]
<p>
    <b>Figure 2: </b>The distribution of path counts leading to the local states of the Invasion and Apoptosis phenotype nodes. Each bar represents the min-max scaled score of a stable state reached upon one of the node additive perturbations leading to Invasion activation (A), inactivation (B), and Apoptosis activation (C), and inactivation (D). E-P. Barplots showing the 0-centered, min-max scaled path count score leading to the local states of Invasion and Apoptosis phenotype nodes. Each plot represents a perturbation, and bars delimited by I  and A the path count scores resulting in the inactivation (blue) or activation (red) of the Invasion and Apoptosis phenotype nodes.
</p>


# %% [markdown]
<h5 style="margin-top: 0px; margin-bottom: 2px;" id="section-3.2"><b>3.2.- Figure 3:</b> Invasion-Apoptosis resistance.</h5>

# %% [code]
# Generate scatter plots
lowess_ls = lowess_plot_custom(Mwise_res, "ls_invasion_sc", "ls_apop_resistance_sc", "Invasion (Avg. Local States)", "Apoptosis resistance (Avg. Local States)", save = "Figures/png/Figure_3A.png", labs = filtPerts); #lowess_plot_custom(Mwise_res, "ls_invasion_sc", "ls_apop_resistance_sc", "Invasion (Avg. Local States)", "Apoptosis resistance (Avg. Local States)", save = "Figures/pdf/Figure_3A.pdf", labs = filtPerts)
lowess_paths = lowess_plot_custom(Mwise_res, "paths_invasion_sc", "paths_apop_resistance_sc", "Invasion (Scaled Avg. Path Count)", "Apoptosis resistance (Scaled Avg. Path Count)", xlim = [-0.225, 0.9], ylim = [-0.55, 0.6], save = "Figures/png/Figure_3B.png", labs = filtPerts); #lowess_plot_custom(Mwise_res, "paths_invasion_sc", "paths_apop_resistance_sc", "Invasion (Scaled Avg. Path Count)", "Apoptosis resistance (Scaled Avg. Path Count)", xlim = [-0.225, 0.9], ylim = [-0.55, 0.6], save = "Figures/pdf/Figure_3B.pdf", labs = filtPerts)

# %% [markdown]
<p>
    <b>Figure 3: A. </b>Scatterplot depicting the impact of individual node additive perturbations on the local states of the Invasion (X-axis) and Apoptosis (Y-axis) phenotype nodes. <b>B. </b>Scatterplot depicting the impact of individual node perturbations oin the path counts triggering the activation or inhibition of the Invasion (X-axis) and Apoptosis (Y-axis) phenotype nodes. Invasion and apoptosis scores are presented as the Unperturbed-centered, min-max escalation of the average Invasion and 1-Apoptosis local states (A) and path counts (B) across the stable states of each perturbation. Spearman correlation coefficient (r) and associated p-values are annotated in the upper-left corner of each plot. 
</p>    

# %% [markdown]
<h4 style="margin-top: 0px; margin-bottom: 2px;" id="section-4"><b>4.- Supplementary Figures</b></h4>

# %% [markdown]
<h5 style="margin-top: 0px; margin-bottom: 2px;" id="section-4.1"><b>4.1.- Supplementary Figure 1:</b> BooLEVARD's performance.</h5>

# %% [code]
# Simulation times
pert_count = len(pert_list) - 1
SS_count = len(stimes)
stime = round(sum(stimes), 2)
plt.figure(figsize = (7, 7))
sb.kdeplot(stimes, fill = True, color = "gray", linewidth = 1.5, alpha = 0.2)
plt.xlim(0, None)
plt.text(0.01, 0.99, f"Sim. time (min): = {round(stime/60, 2)}\nPerts.: {pert_count}\nAvg. SS/Pert.: {round((len(pert_effects)-4)/pert_count, 2)}", transform = plt.gca().transAxes, fontsize = 10, verticalalignment = "top", horizontalalignment = "left")
plt.xlabel("Time (s)", fontsize = 16, labelpad = 10)
plt.ylabel("Density", fontsize = 16, labelpad = 15)
plt.savefig("Figures/pdf/Supplementary_Figure_1.pdf", dpi = 300, bbox_inches = "tight"); #plt.savefig("Figures/png/Supplementary_Figure_1.png", dpi = 300, bbox_inches = "tight")

# %% [markdown]
<p>
    <b>Supplementary Figure 1: </b> Density plot illustrating the distribution of BooLEVARD’s simulation times for each processed stable state.
</p>

# %% [markdown]
<h5 style="margin-top: 0px; margin-bottom: 2px;" id="section-4.2"><b>4.2.- Perturbation stable state analysis</b></h5>

# %% [code]
# Process data
pert_list = ["Unperturbed"] + [f"{node}%INH" if i % 2 == 0 else f"{node}%ACT" for node in list(model.Info.index) if node not in ["ECMicroenv", "DNAdamage", "Metastasis", "TGFbeta_i", "TGFbeta_e", "Invasion", "Migration", "CellCycleArrest", "Apoptosis", "EMT"] for i in range(2)]
stable_states = []

# - Perturbations
for p in pert_list[1:]:
    pmodel = model.Pert(p)
    SS_id = p.replace("%", "_")
    pm_SS = pmodel.Info.iloc[:, :-2]
    pm_SS = pm_SS.loc[:, (pm_SS.loc[["ECMicroenv", SS_id]] == 1).all(axis = 0)]
    pm_SS.columns = [f"{SS_id}_{i}" for i in range(len(pm_SS.columns))]
    stable_states.append(pm_SS)

# - Add unperturbed states
m_SS = model.Info.iloc[:, :-2]
m_SS = m_SS.loc[:, m_SS.loc["ECMicroenv"] == 1]
m_SS.columns = [f"Unperturbed_{i}" for i in range(len(m_SS.columns))]
stable_states.append(m_SS)

# - Generate dataframes to plot heatmaps
summary = pd.concat(stable_states, axis = 1).dropna().transpose().astype("int") # Every perturbation
mask = summary.index.str.startswith(tuple(filtPerts)) # Mask to order perturbations
summary_ordered = pd.concat([summary[mask], summary[~mask]])

# %% [markdown]
<h5 style="margin-top: 0px; margin-bottom: 2px;"  id="section-4.2.1"><b>4.2.1.- Supplementary Figure 2:</b> Perturbation stable state analysis (filtered).</h5>

# %% [code]
plt.figure(figsize = (40, 20))
sb.set(font_scale = 1.5)
cmap_perts = ListedColormap(["#EAEAEA", "#666666"])
hmap_perts_filt = ClusterMapPlotter(
    summary[mask],
    row_cluster = False, col_cluster = False,
    show_rownames = True, show_colnames = True,
    cmap = cmap_perts,
    linewidths = 1.5, linecolor = "white",
    plot_legend = True,
    col_names_side = "bottom",
    xlabel = "Nodes",
    xlabel_kws=dict(color='black',fontsize=36,labelpad=90),
    ylabel = "Stable State IDs",
    ylabel_kws=dict(color='black',fontsize=36,labelpad=45),
    label = "Local State"
)
plt.savefig("Figures/pdf/Supplementary_Figure_2.pdf", dpi = 300, bbox_inches = "tight"); #plt.savefig("Figures/png/Supplementary_Figure_2.png", dpi = 300, bbox_inches = "tight")

# %% [markdown]
<p>
    <b>Supplementary Figure 2: </b> Heatmap showing the stable states reached by the model upon perturbations discussed in Figure 4E-P. The local states of the input nodes driving each stable state are displayed in dark gray (ON) or light gray (OFF). ECMicroenv input node was set to 1 as a constraint in every perturbation.
</p>

# %% [markdown]
<h5 style="margin-top: 0px; margin-bottom: 2px;" id="section-4.2.2"><b>4.2.2.- Supplementary Figure 3:</b> Perturbation stable state analysis (all).</h5>

# %% [code]
plt.figure(figsize = (40, 60))
sb.set(font_scale = 1.5)
hmap_perts = ClusterMapPlotter(
    summary_ordered,
    row_cluster = False, col_cluster = False,
    show_colnames = True, show_rownames = True,
    cmap = cmap_perts,
    linewidths = 1.5, linecolor = "white",
    plot_legend = True,
    col_names_side = "bottom",
    xlabel = "Nodes",
    xlabel_kws=dict(color='black',fontsize=36,labelpad=90),
    ylabel = "Stable State IDs",
    ylabel_kws=dict(color='black',fontsize=36,labelpad=45),
    label = "Local State"
)
plt.savefig("Figures/pdf/Supplementary_Figure_3.pdf", dpi = 300, bbox_inches = "tight"); #plt.savefig("Figures/png/Supplementary_Figure_3.png", dpi = 300, bbox_inches = "tight")

# %% [markdown]
<p>
    <b>Supplementary Figure 3: </b> Heatmap showing the stable states reached by the model upon every performed perturbation. The local states of the input nodes driving each stable state are displayed in dark gray (ON) or light gray (OFF). ECMicroenv input node was set to 1 as a constraint in every perturbation. 
</p>

# %% [markdown]
<h5 style="margin-top: 0px; margin-bottom: 2px;"  id="section-4.3"><b>4.3.- Supplementary Figure 4: </b>Path counts impacting phenotypes across stable states.</h5>

# %% [code]
fig, axes = plt.subplots(4, 1, figsize = (30, 20))
StudyStrength(SSwise_res, "down", "paths_invasion", 16, 12, "Invasion (OFF)", ax = axes[0])
StudyStrength(SSwise_res, "up", "paths_invasion", 16, 12, "Invasion (ON)", ax = axes[1])
StudyStrength(SSwise_res, "down", "paths_apoptosis", 16, 12, "Apoptosis (OFF)", ax = axes[2])
StudyStrength(SSwise_res, "up", "paths_apoptosis", 16, 12, "Apoptosis (ON)", ax = axes[3])
plt.tight_layout()
plt.savefig("Figures/pdf/Supplementary_Figure_4.pdf"); #plt.savefig("Figures/png/Supplementary_Figure_4.png")

# %% [markdown]
<p>
    <b>Supplementary Figure 4: </b>Barplots illustrating the min-max scaled path counts for the Invasion and Apoptosis across each SS of all model perturbations performed . From top to bottom: path counts leading to the inactivation of Invasion, path counts leading to the activation of Invasion, path counts leading to the inactivation of Apoptosis, path counts leading to the activation of Apoptosis. Red and blue bars represent SS reached upon the perturbations resulting in an active or inactive Boolean state of the phenotype node. Gray bars represent path counts of SS reached upon the unperturbed set up. Non-scaled path counts (·103) triggering activation (positive) or inactivation (negative) are annotated on top of the bar of each perturbation. 
</p>

# %% [markdown]
<h5 style="margin-top: 0px; margin-bottom: 2px;" id="section-4.4"><b>4.4.- Supplementary Figure 5: </b>Perturbation-induced transitions.</h5>

# %% [code]
plotTransition(SSwise_res, n_rows = 6, n_cols = 8, x0 = zero_equiv_invasion, y0 = zero_equiv_apop_resistance, onlyprolif = False, save = "Figures/png/Supplementary_Figure_5.png"); #plotTransition(SSwise_res, n_rows = 6, n_cols = 8, x0 = zero_equiv_invasion, y0 = zero_equiv_apop_resistance, onlyprolif = False, save = "Figures/pdf/Supplementary_Figure_5.pdf")

# %% [markdown]
<p>
    <b>Supplementary Figure 5: </b>Single-perturbation-induced invasiveness fate transitions represented by the scaled path counts upon every perturbation performed. Each plot corresponds to a specific perturbation. The x-axis represents SS-wise min-max scaled path counts for the Invasion node, and the y-axis shows apoptosis resistance as 1 - the SS-wise min-max scaled path counts for the Apoptosis node. Blue and brown triangles indicate the SS of the unperturbed and perturbed models, respectively.  Since the model has one input node allowed to vary between 1 or 0, and two stable states in either condition, there are four blue triangles (two superimposed and not visible in the figure). Blue and brown crosses represent the averaged SS path counts for the unperturbed and perturbed models, respectively. Black arrows illustrate the transitions in invasive fate from the unperturbed to the perturbed setups. Dashed horizontal and vertical lines separate sectors with negative and positive path counts (i.e. inactive and active states) for the Invasion and Apoptosis nodes, respectively. Red and blue areas display pro-invasive (i.e. Invasion = 1, Apoptosis = 0) and pro-apoptotic (i.e. Invasion = 0, Apoptosis = 1). 
</p>

# %% [markdown]
<h5 style="margin-top: 0px; margin-bottom: 2px;" id="section-4.5"><b>4.5.- Supplementary Figure 6:</b> Invasion-Apoptosis resistance.</h5>

# %% [code]
lowess_ls = lowess_plot_custom(Mwise_res, "ls_invasion_sc", "ls_apop_resistance_sc", "Invasion (Avg. Local States)", "Apoptosis resistance (Avg. Local States)", save = "Figures/png/Supplementary_Figure_6A.png", labs = None, labels_fontsize = 6); #lowess_plot_custom(Mwise_res, "ls_invasion_sc", "ls_apop_resistance_sc", "Invasion (Avg. Local States)", "Apoptosis resistance (Avg. Local States)", save = "Figures/pdf/Supplementary_Figure_6A.pdf", labs = None, labels_fontsize = 6)
lowess_paths = lowess_plot_custom(Mwise_res, "paths_invasion_sc", "paths_apop_resistance_sc", "Invasion (Scaled Avg. Path Count)", "Apoptosis resistance (Scaled Avg. Path Count)", xlim = [-0.225, 0.9], ylim = [-0.55, 0.6], save = "Figures/png/Supplementary_Figure_6B.png", labs = None, labels_fontsize = 6); #lowess_plot_custom(Mwise_res, "paths_invasion_sc", "paths_apop_resistance_sc", "Invasion (Scaled Avg. Path Count)", "Apoptosis resistance (Scaled Avg. Path Count)", xlim = [-0.225, 0.9], ylim = [-0.55, 0.6], save = "Figures/pdf/Supplementary_Figure_6B.pdf", labs = None, labels_fontsize = 6)

# %% [markdown]
<p>
    <b>Supplementary Figure 6: A. </b>Scatterplot depicting the impact of individual node additive perturbations on the local states of the Invasion (X-axis) and Apoptosis (Y-axis) phenotype nodes. <b>B. </b>Scatterplot depicting the impact of individual node perturbations oin the path counts triggering the activation or inhibition of the Invasion (X-axis) and Apoptosis (Y-axis) phenotype nodes. Invasion and apoptosis scores are presented as the Unperturbed-centered, min-max escalation of the average Invasion and 1-Apoptosis local states (A) and path counts (B) across the stable states of each perturbation. Spearman correlation coefficient (r) and associated p-values are annotated in the upper-left corner of each plot. 
</p>    
